# Supplementary material for: Erythropoietin suppresses the activation of pro-apoptotic genes in head and neck squamous cell carcinoma xenografts exposed to surgical trauma
Source: BMC Cancer. 2014 Sep 2;14:648. doi: 10.1186/1471-2407-14-648 (PMC4169800; doi:10.1186/1471-2407-14-648)
Supplement: Supplementary file 1 — Additional file 1: Microarray data are deposited and available at the Gene Expression Omnibus (GEO) at the National Center for Biotechnology Information (NCBI). http://www.ncbi.nlm.nih.gov/geo/query/acc.cgi?acc=GSE58194. (ZIP 22 MB) [file 12885_2013_4847_MOESM1_ESM.zip]

Archive with 2 entries (2 files):
- GSE58194_non-normalized.txt.gz
- GSE58194_RAW.tar
